# Supplementary material for: Methylmalonic Acid, an Aging‐Associated Metabolite, Accelerates Intervertebral Disc Degeneration by Inducing Disc Vascularization via the CCL7/JAK2‐STAT3/VEGF Signaling Axis
Source: Aging Cell. 2026 Mar 7;25(3):e70436. doi: 10.1111/acel.70436 (PMC12967621; doi:10.1111/acel.70436)
Supplement: Supplementary file 2 — Table S1: Antibody usage. [file ACEL-25-e70436-s001.xlsx]

## Sheet: Sheet1
Antibody usage
Name	Suppliers	Item number	Western blot Dilution	IF Dilution	IHC Dilution
VEGF	Abcam	ab32152	1:1000	1:50	1:50
CD31	Abcam	ab28364	1:1000	1:50	1:50
CCL7	Abcam	ab228979	1:1000
MMP13	Abcam	a00420-2	1:1000
MMP3	Proteintech	17873-1-AP	1:1000		1:100
GAPDH	Boster	clone#BG-7	1:5000
Aggrecan	Abcam	ab3778	1:1000		1:100
STAT3	Abcam	ab68153	1:1000
P-STAT3	Abcam	ab76315	1:1000
P-JAK2	Abcam	ab32101	1:1000
Jak2	Abcam	ab108596	1:1000
Rabbit IgG Isotype Control	MCE	HY-P80879			1:100
